# Supplementary material for: Pharma[e]cology: How the Gut Microbiome Contributes to Variations in Drug Response
Source: Annu Rev Pharmacol Toxicol. Author manuscript; Available in PMC 2026 Jan 1. (PMC11864876; doi:10.1146/annurev-pharmtox-022724-100847)
Supplement: SupplementalTAbles [file NIHMS2058992-supplement-SupplementalTAbles.xlsx]

## Sheet: Drug class
	Supplemental Table 1. Bacterial species and enzymes involved in drug metabolism. List of all drugs, drug metabolites, and species with experimental evidence for metabolism and the gene(s) involved.
	Drug	Disease/indication	Reaction	Product	Bacteria	Enzyme	References
	Hydrocortisone	Steroid	C20 Reduction	20β-Dihydrocortisone	Multiple, including Bifidobacterium adolescentis	20β-hydroxysteroid dehydrogenase	Doden et al. J Biol Chem, 2019, 294, 12040.
	Levodopa	Parkinson's Disease	Deamination	3-(3,4-Dihydroxyphenyl) proprionic acid	Bifidobacterium spp.	Aromatic amino acid aminotransferase	Cirstea et al, Sci Rep, 2023, 13, 19155.
	Brivudine	Antiviral	Hydrolysis	Bromovinyluracil	Bacteroides thetaiotaomicron	Bt4554	Zimmermann et al, Science, 2019, 363, eaat9931. Nakayama et al. Pharacogenetics, 1997, 7, 35.
	Digoxin	Chronic Heart Failure	Reduction	Dihydrodigoxin	Eggerthella lenta	Cardiac glycoside reductase 2 (Cgr2)	Dobkin et al, Science, 1983, 220, 325. Koppel et al, eLife, 2018, 7, e33963. Haiser et al, Science, 2013, 341, 295.
	Tacrolimus	Immunosuppressant	C9 Ketone Reduction	Single unnamed	Multiple, including Clostridium and Bacteroides spp.	Clostridium bolteae: TacAB	Zimmermann et al, Nature, 2019, 570, 462. Guo et at, Drug Metab Dispos, 2019, 47, 194. Qian et al, ACS Chem Biol, 2022, 7, 1665.
	Nimetazepam	Anticonvulsant	Nitro Reduction	7-Amino-nimetazepam	Multiple, including Salmonella TA1537	Cnr nitroreductase	Zimmermann et al, Science, 2019, 363, eaat9931. Elmer and Remel, Xenobiotica, 1984, 13, 829. Takeno and Sakai, Teratology, 1991, 44, 209. Linwu et al. Biochem Pharmacol, 2009, 78, 96.
	Hydrocortisone	Steroid	C21 Dehydroxylation	21-Deoxycortisol	Eggerthella lenta	Corticosteroid 21-dehydroxylase (gene unknown)	Bokkenheuser et al, Appl Env Microbiol, 1977, 34, 571. Feighner et al. Biochim Biophys Acta, 1979, 574, 154. Feighner and Hylemon, J Lipid Res, 1980, 21, 585.
	Gemcitabine	Anticancer	Deamination	2′, 2′-Difluorodeoxyuridine	Escherichia coli	Cytidine deaminase (Cdd)	Geller et al, Science, 2017, 357, 1156.
	Capecitabine	Anticancer	Deglycosylation	Deglycocapecitabine	Escherichia coli and Salmonella typhimurium LT2	E. coli: DeoA/Udp	Javdan et al, Cell, 2020, 181, 1661. Zimmermann et al, Nature, 2019, 570, 462
	Doxifluridine	Anticancer	Deglycosylation	5-Fluorouracil	Escherichia coli	DeoA/Udp	Javdan et al, Cell, 2020, 181, 1661.
	Trifluridine	Anticancer	Deglycosylation	Trifluorothymine	Escherichia coli	DeoA/Udp	Javdan et al, Cell, 2020, 181, 1661.
	Hydrocortisone	Steroid	17,20-Desmolysis	11β-Hydroxyandrostenedione	Clostridium scindens	DesAB	Nabarro et al, Br Med J, 1957, 2, 342. Gustafsson, European J Biochem, 1968, 6, 248. Bokkenheuser et al, J Infec Disease, 1984, 149, 489. Winter et al, J Lipid Res, 1984, 25, 1124. Krafft et al, J Steroid Biochem, 1987, 28, 49. Ridlon et al, J Lipid Res, 2013, 54, 2437. Devendran et al, J Lipid Res, 2018, 59, 1005.
	Hydrocortisone	Steroid	C20 Reduction	20α-Dihydrocortisone	Clostridium scindens	DesC	Nabarro et al, Br Med J, 1957, 2, 342. Gustafsson, European J Biochem, 1968, 6, 248. Bokkenheuser et al, J Infec Disease, 1984, 149, 489. Winter et al, J Lipid Res, 1984, 25, 1124. Krafft et al, J Steroid Biochem, 1987, 28, 49. Ridlon et al, J Lipid Res, 203, 54, 2437. Devendran et al, J Lipid Res, 2018, 59, 1005.
	Nabumetone	Anti-Inflammatory	Carbonyl Reduction	Single unnamed	Clostridium bolteae	DesE	Javdan et al, Cell, 2020, 181, 1661. Qian et al, ACS Chem Biol, 2022, 17, 1665.
	Levodopa	Parkinson's Disease	Deamination	3-(3,4-Dihydroxyphenyl) proprionic acid	Clostridium sporogenes	FldBC	van Kessel et al, BMC Biology, 2020, 18, 137.
	Methotrexate	Antirheumatic	Hydrolysis	4-Amino-4-deoxy-N10-methylpteroic acid	Multiple, including Clostridium spp.	Glutamate carboxypeptidase	Bustion et al, eLife, 2023, 12:e82401.
	5-Aminosalicylate (5-ASA)	Colitis	N-Acylation	N-acyl-aminosalicylate	Faecalibacterium prausnitzii	GNAT family (C7H1G6)	Mehta et al, Nat Med, 2023, 29, 700.
	Doxorubicin	Anticancer	Ketone Reduction	Doxorubicinol	Escherichia coli	KduD	Qian et al, ACS Chem Biol, 2022, 7, 1665.
	Irinotecan / SN-38G	Anticancer	Hydrolysis	SN-38	Multiple, including Eubacterium eligens	Loop 1 β-glucuronidases	Wallace et al, Chem Biol, 2015, 22, 1238. Jariwala et al, ACS Chem Biol, 2020, 15, 217.
	Balsalazide	Anti-Inflammatory	Azo Reduction	5-Aminosalicylate and 4-aminobenzoyl-β-alanine		Microbial sulfide	Chan et al, Dig Dis Sci, 1983, 28, 609. Wolfson et al, Nat Metab, 2022, 4, 1260. Pieper et al, mBio, 14, e0157323.
	Neoprontosil	Antibiotic	Azo Reduction	Sulfanilamide		Microbial sulfide	Gingell et al, Xenobiotica, 1971, 1, 143. Wolfson et al, Nat Metab, 2022, 4, 1260. Pieper et al, mBio, 14, e0157323.
	Prontosil	Antibiotic	Azo Reduction	Sulfanilamide and 1,2,4-triaminebenzene		Microbial sulfide	Gingel et al, Xenobiotica, 1971, 1, 143. Wolfson et al, Nat Metab, 2022, 4, 1260. Pieper et al, mBio, 14, e0157323.
	Sulfasalazine	Antirheumatic	Azo Reduction	5-Aminosalicylate and sulfapyridine		Microbial sulfide	Peppercorn & Goldman, J Pharmacol Exp Ther, 1972, 181, 555. Chung et al, Appl Environ Microbiol, 1978, 35,558. Azadkhan & Aronson, Br J Clin Pharmacol, 1982, 13, 523. Wolfson et al, Nat Metab, 2022, 4, 1260. Pieper et al, mBio, 2023, e01572-23.
	Ipsalazide	Colitis	Azo Reduction	5-Aminosalicylate and (4-aminobenzoyl)glycine		Microbial sulfide	Chan et al, Dig Dis Sci, 1983, 28, 609. Wolfson et al, Nat Metab, 2022, 4, 1260. Pieper et al, mBio, 14, e0157323.
	Olsalazine	Colitis	Azo Reduction	5-Aminosalicylate		Microbial sulfide	Chan et al, Dig Dis Sci, 1983, 28, 609. Wolfson et al, Nat Metab, 2022, 4, 1260. Pieper et al, mBio, 14, e0157323.
	Acarbose	Antidiabetic	Phosphorylation	Acarbose-O6A-phosphate	Multiple, including Actinoplanes sp. SE 50/110	Microbiome-derived acarbose kinases (Maks)	Balaich et al, Nature, 2021, 600, 110
	Cb1954/Tretazicar	Anticancer	Nitro Reduction	Multiple unidentified	Escherichia coli	NfsB	Lehouritis et al, Sci Rep, 2015, 14554. Knox et al. Biochemical Pharmacology, 1992, 44, 2297.
	Clonazepam	Anticonvulsant	Nitro Reduction	7-Amino-clonazepam	Multiple, including Escherichia coli	NfsB nitroreductase	Zimmermann et al, Science, 2019, 363, eaat9931. Elmer and Remel, Xenobiotica, 1984, 13, 829. Takeno and Sakai, Teratology, 1991, 44, 209. Linwu et al. Biochem Pharmacol, 2009, 78, 96.
	Flunitrazepam	Anticonvulsant	Nitro Reduction	7-Amino-flunitrazepam	Multiple, including Escherichia coli	NfsB nitroreductase	Zimmermann et al, Science, 2019, 363, eaat9931. Elmer and Remel, Xenobiotica, 1984, 13, 829. Takeno and Sakai, Teratology, 1991, 44, 209. Linwu et al. Biochem Pharmacol, 2009, 78, 96.
	Nitrazepam	Anticonvulsant	Nitro Reduction	7-Amino-nitrazepam	Multiple, including Escherichia coli	NfsB nitroreductase	Zimmermann et al, Science, 2019, 363, eaat9931. Elmer and Remel, Xenobiotica, 1984, 13, 829. Takeno and Sakai, Teratology, 1991, 44, 209. Linwu et al. Biochem Pharmacol, 2009, 78, 96.
	Nicotine	Vasoconstrictor	Oxidative Ring Opening	4-Hhydroxy-1-(3-pyridyl)-1-butanone	Bacteroides xylanisolvens	NicX	Chen et al, Nature, 2022, 610, 562.
	Fludarabine	Anticancer	Hydrolysis	2-Fluoroadenine	Escherichia coli	Predicted nucleoside phosphorylase	Lehouritis et al, Sci Rep, 2015, 14554.
	Azathioprine	Immunosuppressant	6-Mercaptopurine Oxidation	6-Thioxanthine	Blautia wexlerae	Predicted selenium-dependent xanthine dehydrogenase	Yan et al, Cell Rep Med, 2023, 4: 101153.
	5-Fluorouracil	Anticancer	Reduction	Dihydrofluorouracil	Multiple, including Escherichia coli	PreTA	Hidese et al, J Bacteriol, 2011, 193, 989. Spanogiannopoulos et al, Nat Microbiol, 2022, 7, 1605.
	5-Aminosalicylate (5-ASA)	Colitis	N-Acylation	N-acyl-aminosalicylate	Firmicute CAG:176	Thiolase (R6CZ24)	Mehta et al, Nat Med, 2023, 29, 700.
	Levodopa	Parkinson's Disease	Decarboxylation	Dopamine	Enterococcus faecalis, Enterococcus faecium, and Lactobacillus brevis	TyrDC	Sandler et al, Nature, 1971, 229, 414. Rekdal et al, Science, 2019, 354, eaau6323. van Kessel et al, Nat Commun, 2019, 10, 310.
	Quinapril	Antihypertensive	Ester Hydrolysis	Quinaprilat	Coprococcus comes	Unidentified esterase	Yang et al, Hypertension, 2022, 79, 1591.
	Ramipril	Antihypertensive	Ester Hydrolysis	Single unnamed	Coprococcus comes and Bacteroides spp.	Unidentified esterase	Yang et al, Hypertension, 2022, 79, 1591. Zimmermann et al, Nature, 2019, 570, 462.
	Doxorubicin	Anticancer	Deglycosylation	7-Deoxydoxorubicinolone	Raoultella planticola	Unidentified molybdoproteins	Yan et al, ACS Infect Dis, 2018, 4, 68.
	Diclofenac-Glucuronide	Anti-Inflammatory	Deglucuronidation	Diclofenac		β-glucuronidases	Saitta et al, Xenobiotica, 2014, 44, 28.
	Indomethacin-Glucuronide	Anti-Inflammatory	Deglucuronidation	Indomethacin		β-glucuronidases	Saitta et al, Xenobiotica, 2014, 44, 28.
	Ketoprofen-Glucuronide	Anti-Inflammatory	Deglucuronidation	Ketoprofen		β-glucuronidases	Saitta et al, Xenobiotica, 2014, 44, 28.
	Regorafenib-Glucuronide	Anticancer	Deglucuronidation	Regorafenib		β-glucuronidases	Ervin et al, ACS Chem Biol, 2019, 14, 2737.
	Sorafenib-Glucuronide	Anticancer	Deglucuronidation	Sorafenib		β-glucuronidases	Vasilyeva et al, Cancer Res, 2015, 75, 2729.
	Mycophenolate Glucuronide	Immunosuppressant	Deglucuronidation	Mycophenolic acid		β-glucuronidases	Taylor et al, Sci Adv, 2019, 5:5aax2358
	Levamisole	Anticancer	Thiazole Hydrolysis	Levametabol-I, II, III	Multiple, including Bacteroides and Clostridium spp.		Shu et al, Xenobiotica, 1991, 21,737.
	Metronidazole	Antibiotic	Reduction, Hydrolysis and Oxidation	Acetamide and N-(2-hydroxyethyl)oxamic acid	Clostridium perfringens		Javdan et al, Cell, 2020, 181, 1661. Koch et al, Biochem Pharmacol, 1979, 28, 3611. Koch and Goldman, J Pharmacol Exp Ther, 1979, 208, 406. Kock et al, Science, 1981, 211, 398.
	Cladribine	Anticancer	Hydrolysis	2-Chloroadenine	Escherichia coli		Lehouritis et al, Sci Rep, 2015, 14554.
	Gemcitabine	Anticancer	Acetylation	Multiple unidentified	Escherichia coli		Lehouritis et al, Sci Rep, 2015, 14554.
	5-Fluorocytosine	Antifungal	Deamination	5-Fluorouracil	Escherichia coli		Vermes et al, Chemotherapy, 2003, 49, 17. Harris et al, Antimicrob Agents Chemother, 1986, 29, 44.
	Flosequinan	Vasodilator	Sulfoxide Reduction	Flosequinan sulfide	Escherichia coli		Lee and Renwick, Biochem Pharmacol, 1995, 49, 1567.
	Simvastatin	Antihyperlipidemic	Hydroxylation and Lactone Hydrolysis	Multiple unidentified	Lactobacillus acidophilus, Lactobacillus rhamnosus and Bifidobacterium longum		Đanić et al, Front Pharmacol, 2023, 14, 1111115.
	Chloramphenicol	Antibiotic	Nitro Reduction and Hydrolysis	p-Aminophenyl-2-amino-1,3-propanediol	Multiple, including Escherichia coli and Bacillus spp.		Holt, Lancet, 1967, 289, 11259. Wilson and Nicholson, Transl Res, 2017, 179, 204.
	Lactulose	Constipation	Hydrolysis	Lactic and acetic acids	Multiple, including Escherichia coli, Lactobacillus and Bacteroides		Sousa et al, Int J Pharm, 2008, 363, 1.
	Tenofir	Antiviral	Hydrolysis	Adenine	Multiple, including Gardnerella vaginalis		Klatt et al, Science, 2017, 356, 938.
	Hydrocortisone Acetate	Anti-Inflammatory	Deacetylation	Hydrocortisone	Parabacteroides distasonis and Clostridium bolteae		Javdan et al, Cell, 2020, 181, 1661.
	Idebenone	Alzheimer's Disease			Multiple, including Bacteroides spp.		Zimmermann et al, Nature, 2019, 570, 462.
	Riluzole	Amyotrophic Lateral Sclerosis			Multiple, including Bacteroides spp.		Zimmermann et al, Nature, 2019, 570, 462.
	Acetaminophen	Analgesic	Deacetylation	p-Aminophenol			Smith and Griffiths, Xenobiotica, 1974, 4, 477.
	Acetanilide (Antifebrin)	Analgesic	Deacetylation	Aniline			Smith and Griffiths, Xenobiotica, 1974, 4, 477.
	Bucetin	Analgesic	Deacetylation	4-Ethoxyaniline			Smith and Griffiths, Xenobiotica, 1974, 4, 477.
	Capsaicin	Analgesic	O-Demethylation And C=C Bond Reduction	Single unnamed			Javdan et al, Cell, 2020, 181, 1661.
	Diacetamate	Analgesic			Multiple, including Bacteroides spp.		Zimmermann et al, Nature, 2019, 570, 462.
	Phenacetin	Analgesic	Deacetylation	4-Ethoxyaniline			Smith and Griffiths, Xenobiotica, 1974, 4, 477.
	Phenazopyridine	Analgesic	Azo Reduction	Aniline and 2,3,6-triaminopyridine	Multiple, including Bacteroides spp.		Zimmermann et al, Nature, 2019, 570, 462.
	Naftopidil	Andrenoceptor Antagonist			Bacteroides fragilis HMW610		Zimmermann et al, Nature, 2019, 570, 462.
	Alprenolol	Angina			Bifidobacterium ruminatum		Zimmermann et al, Nature, 2019, 570, 462.
	Trimetazidine	Angina			Bacteroides fragilis 3397 T10		Zimmermann et al, Nature, 2019, 570, 462.
	Isosorbide Dinitrate	Angina/Vasodilator	Denitration	Isosorbide			Sousa et al, Int J Pharm, 2008, 363, 1.
	Nitroglycerin	Angina/Vasodilator	Denitration	Glyceryl nitrates			Shamat and Beckett, J Pharm Pharmacol, 1983, 35, 71.
	Papaverine	Angina/Vasodilator			Bacteroides dorei DSM17855		Zimmermann et al, Nature, 2019, 570, 462.
	Nizatidine	Antacid	Nitro To Nitroso	Nitroso-nizatidine	Multiple, including Bacteroides spp.		Javdan et al, Cell, 2020, 181, 1661.
	Pantoprazole	Antacid	Sulfoxide Reduction	Pantoprazole sulfide	Multiple, including Bacteroides spp.		Javdan et al, Cell, 2020, 181, 1661.
	Ranitidine	Antacid and Antihistamine	Nitro To Nitroso	Nitroso-ranitidine	Bifidobacterium breve DSM20213		Basit and Lacey, Int J Pharmacy, 2001, 227, 157. Zimmermann et al, Nature, 2019, 570, 462.
	Aspirin	Anti-Inflammatory	Deacetylation	Salicylic acid			Tao et al, ISME Comm, 2023, 3:38.
	Betamethasone	Anti-Inflammatory	Reduction	Multiple unidentified	Multiple, including Bacteroides spp.		Javdan et al, Cell, 2020, 181, 1661.
	Celecoxib	Anti-Inflammatory			Clostridium sporogenes ATCC15579 and Eubacterium biforme DSM3989		Zimmermann et al, Nature, 2019, 570, 462.
	Colchicine	Anti-Inflammatory			Multiple, including Bacteroides spp.		Zimmermann et al, Nature, 2019, 570, 462.
	Cortisone Acetate	Anti-Inflammatory	Deacetylation And Reduction	Multiple unidentified			Javdan et al, Cell, 2020, 181, 1661.
	Deflazacort	Anti-Inflammatory			Multiple, including Bacteroides spp.		Zimmermann et al, Nature, 2019, 570, 462.
	Dexamethasone	Anti-Inflammatory	17,20-Desmolysis	Single unnamed			Javdan et al, Cell, 2020, 181, 1661.
	Diflorasone Diacetate	Anti-Inflammatory			Multiple, including Bacteroides spp.		Zimmermann et al, Nature, 2019, 570, 462.
	Etodolac	Anti-Inflammatory			Multiple, including Bacteroides spp.		Zimmermann et al, Nature, 2019, 570, 462.
	Famprofazone	Anti-Inflammatory			Multiple, including Bacteroides spp.		Zimmermann et al, Nature, 2019, 570, 462.
	Fludrocortisone Acetate	Anti-Inflammatory	Deacetylation and Reduction	Multiple unidentified			Javdan et al, Cell, 2020, 181, 1661.
	Indomethacin	Anti-Inflammatory			Bacteroides spp.		Zimmermann et al, Nature, 2019, 570, 462.
	Ketoprofen	Anti-Inflammatory	Degradation				Javdan et al, Cell, 2020, 181, 1661.
	Ketorolac Tromethamine	Anti-Inflammatory			Multiple, including Bacteroides spp.		Zimmermann et al, Nature, 2019, 570, 462.
	Naproxen (+)	Anti-Inflammatory			Bacteroides spp.		Zimmermann et al, Nature, 2019, 570, 462.
	Oxaprozin	Anti-Inflammatory			Bacteroides spp.		Zimmermann et al, Nature, 2019, 570, 462.
	Pranoprofen	Anti-Inflammatory			Multiple, including Bacteroides spp.		Zimmermann et al, Nature, 2019, 570, 462.
	Sulindac	Anti-Inflammatory	Sulfoxide Oxidation or Reduction	Sulindac sulfone and sulindac sulfide			Javdan et al, Cell, 2020, 181, 1661.
	Dolasetron	Anti-Nausea	Degradation				Javdan et al, Cell, 2020, 181, 1661.
	Nitisinone	Anti-Tyrosinemia	Degradation				Javdan et al, Cell, 2020, 181, 1661.
	Tranilast	Antiallergic/Asthma			Bacteroides fragilis HMW610		Zimmermann et al, Nature, 2019, 570, 462.
	Acecainide	Antiarrhythmic			Bacteroides uniformis ATCC8492 and Bacteroides fragilis ATCC43859		Zimmermann et al, Nature, 2019, 570, 462.
	Sotalol	Antiarrhythmic			Bacteroides spp.		Zimmermann et al, Nature, 2019, 570, 462.
	Clofazimine	Antibiotic	Dechlorination	Multiple unidentified			Javdan et al, Cell, 2020, 181, 1661.
	Nitrofurantoin	Antibiotic	Degradation				Javdan et al, Cell, 2020, 181, 1661.
	Rifabutin	Antibiotic	Degradation				Javdan et al, Cell, 2020, 181, 1661.
	Rifampin	Antibiotic	Degradation				Javdan et al, Cell, 2020, 181, 1661.
	Succinylsulfathiazole	Antibiotic	Hydrolysis	Sulfathiazole and succinate			Sousa et al, Int J Pharm, 2008, 363, 1.
	Sulfamethoxazole	Antibiotic	Degradation				Javdan et al, Cell, 2020, 181, 1661.
	Sulfapyridine	Antibiotic	Acetylation	N-Acetylsulfapyridine			Dull et al, Biochem Pharmacol, 1987, 36, 3772.
	Tinidazole	Antibiotic	Degradation		Multiple, including Bacteroides spp.		Javdan et al, Cell, 2020, 181, 1661. Zimmermann et al, Nature, 2019, 570, 462.
	Anastrozole	Anticancer			Clostridium sp. and Blautia hansenii DSM20583		Zimmermann et al, Nature, 2019, 570, 462.
	Bicalutamide	Anticancer			Bacteroides fragilis HMW610 and HMW615		Zimmermann et al, Nature, 2019, 570, 462.
	Cyclophosphamide	Anticancer			Multiple, including Bacteroides fragilis HMW615		Zimmermann et al, Nature, 2019, 570, 462.
	Dasatinib	Anticancer	N-Propionylation	Multiple unidentified	Multiple, including Clostridium bolteae ATCC BAA-613		Zimmermann et al, Nature, 2019, 570, 462.
	Exemestane	Anticancer	Reduction	Multiple unidentified			Javdan et al, Cell, 2020, 181, 1661.
	Flutamide	Anticancer	Nitro Reduction to Amine	Single unnamed			Javdan et al, Cell, 2020, 181, 1661.
	Imatinib	Anticancer			Bacteroides vulgatus ATCC8482		Zimmermann et al, Nature, 2019, 570, 462.
	Melphalan	Anticancer			Multiple, including Bacteroides spp.		Zimmermann et al, Nature, 2019, 570, 462.
	Nilutamide	Anticancer	Nitro Reduction to Amine	Single unnamed			Javdan et al, Cell, 2020, 181, 1661.
	Paclitaxel	Anticancer			Multiple, including Bacteroides spp.		Zimmermann et al, Nature, 2019, 570, 462.
	Potassium Oxonate	Anticancer	Decarboxylation	Cyanuric acid			Yoshisue et al, Drug Metab Dispos, 2000, 28, 1162.
	Procarbazine	Anticancer			Bacteroides fragilis		Zimmermann et al, Nature, 2019, 570, 462.
	Tegafur	Anticancer	Hydrolysis	5-Fluorouracil			Yoshisue et al, Drug Metab Dispos, 2000, 28, 1162.
	Vorinostat	Anticancer	Hydroxylamine Reduction	N-Phenyloctanediamide			Javdan et al, Cell, 2020, 181, 1661.
	Lorazepam	Anticonvulsant	Dehydration	Multiple unidentified			Javdan et al, Cell, 2020, 181, 1661.
	Methsuximide	Anticonvulsant			Clostridium sp. and Bacteroides dorei DSM17855		Zimmermann et al, Nature, 2019, 570, 462.
	Oxcarbazepine	Anticonvulsant			Bacteroides dorei DSM17855		Zimmermann et al, Nature, 2019, 570, 462.
	Phenytoin Sodium	Anticonvulsant			Multiple, including Bacteroides spp.		Zimmermann et al, Nature, 2019, 570, 462.
	Zonisamide	Anticonvulsant	Reduction	2-Sulfamoylacetylphenol			Stiff et al, Xenobiotica, 1992, 22, 1. Kitamura et al, J Pharm Pharmacol, 1997, 49, 253.
	Bupropion	Antidepressant			Bifidobacterium ruminatum and Escherichia coli K12		Zimmermann et al, Nature, 2019, 570, 462.
	Duloxetine	Antidepressant	Degradation		Multiple, including Bacteroides spp.		Javdan et al, Cell, 2020, 181, 1661.
	Fluoxetine	Antidepressant	Degradation		Multiple, including Bacteroides spp.		Javdan et al, Cell, 2020, 181, 1661. Zimmermann et al, Nature, 2019, 570, 462.
	Fluvoxamine Maleate	Antidepressant			Bifidobacterium ruminatum, Clostridium sp. and Blautia hansenii DSM20583		Zimmermann et al, Nature, 2019, 570, 462.
	Imipramine	Antidepressant	Demethylation	Desipramine			Clark et al, J Pharm Sci, 1983, 72, 1288.
	Oxazepam	Antidepressant	Dehydration	Multiple unidentified			Javdan et al, Cell, 2020, 181, 1661.
	Paroxetine	Antidepressant			Clostridium sp.		Zimmermann et al, Nature, 2019, 570, 462.
	Vilazodone	Antidepressant			Multiple, including Bacteroides spp.		Zimmermann et al, Nature, 2019, 570, 462.
	Gliclazide	Antidiabetic			Bacteroides spp.		Zimmermann et al, Nature, 2019, 570, 462.
	Glipizide	Antidiabetic			Multiple, including Bacteroides spp.		Zimmermann et al, Nature, 2019, 570, 462.
	Insulin	Antidiabetic	Proteolysis	Amino acids			Tozaki et al, Biol Pharm Bull, 1995, 18, 929. Tozaki et al, J Pharm Pharmacol, 1997, 49, 164.
	Linagliptin	Antidiabetic			Multiple, including Bacteroides spp.		Zimmermann et al, Nature, 2019, 570, 462.
	Nateglinide	Antidiabetic			Bacteroides spp.		Zimmermann et al, Nature, 2019, 570, 462.
	Repaglinide	Antidiabetic			Bacteroides spp.		Zimmermann et al, Nature, 2019, 570, 462.
	Tolazamide	Antidiabetic			Multiple, including Bacteroides spp.		Zimmermann et al, Nature, 2019, 570, 462.
	Loperamide Oxide	Antidiarrheal	N-Oxide Reduction	Loperamide			Lavrijsen et al, Drug Metab Dispos, 1995, 23, 354.
	Racecadotril	Antidiarrheal	Hydrolysis	Multiple unidentified	Multiple, including Bacteroides spp.		Zimmermann et al, Nature, 2019, 570, 462.
	Fluconazole	Antifungal			Multiple, including Bacteroides spp.		Zimmermann et al, Nature, 2019, 570, 462.
	Griseofulvin	Antifungal			Bacteroides spp.		Zimmermann et al, Nature, 2019, 570, 462.
	Itraconazole	Antifungal			Clostridium sp. and Blautia hansenii DSM20583		Zimmermann et al, Nature, 2019, 570, 462.
	Voriconazole	Antifungal			Multiple, including Bacteroides spp.		Zimmermann et al, Nature, 2019, 570, 462.
	Cetirizine	Antihistamine			Multiple, including Bacteroides spp.		Zimmermann et al, Nature, 2019, 570, 462.
	Clemastine Fumarate	Antihistamine			Multiple, including Bacteroides spp.		Zimmermann et al, Nature, 2019, 570, 462.
	Clemizole	Antihistamine			Blautia hansenii DSM20583		Zimmermann et al, Nature, 2019, 570, 462.
	Diphenylpyraline	Antihistamine			Bifidobacterium ruminatum		Zimmermann et al, Nature, 2019, 570, 462.
	Roxatidine Acetate	Antihistamine	Deacetylation and Amide Hydrolysis	3-(3-(piperidin-1-ylmethyl)phenoxy)propan-1-amine	Multiple, including Bacteroides spp.		Zimmermann et al, Nature, 2019, 570, 462.
	Bezafibrate	Antihyperlipidemic			Bacteroides spp.		Zimmermann et al, Nature, 2019, 570, 462.
	Ezetimibe	Antihyperlipidemic			Bacteroides uniformis ATCC8492 and Clostridium sporogenes ATCC15579		Zimmermann et al, Nature, 2019, 570, 462.
	Fenofibrate	Antihyperlipidemic			Multiple, including Bacteroides spp. and Clostridium spp.		Zimmermann et al, Nature, 2019, 570, 462.
	Lovastatin	Antihyperlipidemic	Hydroxylation	Multiple unidentified			Yoo et al, Drug Metab Dispos, 2014, 42, 1508. Javdan et al, Cell, 2020,181, 1661.
	Lovastatin	Antihyperlipidemic	Lactone Hydrolysis	Single unnamed			Yoo et al, Drug Metab Dispos, 2014, 42, 1508. Javdan et al, Cell, 2020,181, 1661.
	Lovastatin	Antihyperlipidemic	Ester Hydrolysis	Single unnamed			Yoo et al, Drug Metab Dispos, 2014, 42, 1508. Javdan et al, Cell, 2020,181, 1661.
	Mevastatin	Antihyperlipidemic			Multiple, including Bacteroides spp.		Zimmermann et al, Nature, 2019, 570, 462.
	Alfuzosin	Antihypertensive			Bacteroides dorei DSM17855		Zimmermann et al, Nature, 2019, 570, 462.
	Benazepril	Antihypertensive			Multiple, including Bacteroides spp.		Zimmermann et al, Nature, 2019, 570, 462.
	Benzthiazide	Antihypertensive			Clostridium sp. and Blautia hansenii DSM20583		Zimmermann et al, Nature, 2019, 570, 462.
	Carvedilol	Antihypertensive			Multiple, including Bacteroides spp.		Zimmermann et al, Nature, 2019, 570, 462.
	Clonidine	Antihypertensive			Bacteroides spp.		Zimmermann et al, Nature, 2019, 570, 462.
	Diltiazem	Antihypertensive	Deacetylation	Desacetyldiltiazem	Multiple, including Bacteroides thetaiotaomicron		Zimmermann et al, Nature, 2019, 570, 462.
	Diltiazem	Antihypertensive	Demethylation	N,O-Didesmethyldiltiazem	Multiple, including Bacteroides thetaiotaomicron		Zimmermann et al, Nature, 2019, 570, 462.
	Doxazosin Mesylate	Antihypertensive			Clostridium sp., Blautia hansenii DSM20583 and Bacteroides dorei DSM17855		Zimmermann et al, Nature, 2019, 570, 462.
	Enalapril Maleate	Antihypertensive			Blautia hansenii DSM20583, Bacteroides xylanisolvens DSM18836 and Eubacterium biforme DSM3989		Zimmermann et al, Nature, 2019, 570, 462.
	Irbesartan	Antihypertensive			Multiple, including Bacteroides spp.		Zimmermann et al, Nature, 2019, 570, 462.
	Lofexidine	Antihypertensive			Bacteroides fragilis ATCC43859		Zimmermann et al, Nature, 2019, 570, 462.
	Losartan	Antihypertensive			Multiple, including Bacteroides spp.		Zimmermann et al, Nature, 2019, 570, 462.
	Metoprolol Tartrate	Antihypertensive			Bifidobacterium ruminatum and Bacteroides fragilis ATCC43859		Zimmermann et al, Nature, 2019, 570, 462.
	Nicardipine	Antihypertensive	Nitro Reduction	Aminonicardipine			Javdan et al, Cell, 2020, 181, 1661. Kuroiwa et al, Yakugak Zasshi, 1986, 106, 698.
	Nimodipine	Antihypertensive	Nitro Reduction	Aminonimodipine			Javdan et al, Cell, 2020, 181, 1661.
	Nisoldipine	Antihypertensive	Degradation				Houari et al, Front Microbiol, 2022, 13: 828359.
	Nitrendipine	Antihypertensive	Nitro Reduction	Aminonitrendipine	Multiple, including Bacteroides spp.		Zimmermann et al, Nature, 2019, 570, 462.
	Olmesartan Medoxomil	Antihypertensive			Multiple, including Bacteroides spp.		Zimmermann et al, Nature, 2019, 570, 462.
	Penbutolol Sulfate	Antihypertensive			Multiple, including Bacteroides vulgatus ATCC8482		Zimmermann et al, Nature, 2019, 570, 462.
	Spironolactone	Antihypertensive	Thioester Hydrolysis	7α-Thiospironolactone			Javdan et al, Cell, 2020, 181, 1661.
	Telmisartan	Antihypertensive			Multiple, including Bacteroides spp.		Zimmermann et al, Nature, 2019, 570, 462.
	Trandolapril	Antihypertensive			Multiple, including Bacteroides spp.		Zimmermann et al, Nature, 2019, 570, 462.
	Vinpocetine	Antihypertensive			Clostridium sp. and Blautia hansenii DSM20583		Zimmermann et al, Nature, 2019, 570, 462.
	Valsartan	Antihypertensive			Multiple, including Bacteroides spp.		Zimmermann et al, Nature, 2019, 570, 462.
	Verapamil	Antihypertensive			Bacteroides vulgatus ATCC8482		Zimmermann et al, Nature, 2019, 570, 462.
	Artemisinin	Antimalaria			Multiple, including Bacteroides spp.		Zimmermann et al, Nature, 2019, 570, 462.
	Mefloquine	Antimalaria			Escherichia coli K12, Eggerthella lenta ATCC15559 and Roseburia intestinalis L1-82		Zimmermann et al, Nature, 2019, 570, 462.
	Primaquine	Antimalaria	N-Propionylation	Multiple unidentified			Zimmermann et al, Nature, 2019, 570, 462.
	Primaquine Phosphate	Antimalaria			Multiple, including Clostridium spp.		Zimmermann et al, Nature, 2019, 570, 462.
	Trimebutine Maleate	Antimuscarinic			Multiple, including Bacteroides spp. and Clostridium spp.		Zimmermann et al, Nature, 2019, 570, 462.
	Mebendazole	Antiparasitic			Multiple, including Bacteroides spp.		Zimmermann et al, Nature, 2019, 570, 462.
	Clopidogrel Sulfate	Antiplatelet			Multiple, including Bacteroides spp.		Zimmermann et al, Nature, 2019, 570, 462.
	Dipyridamole	Antiplatelet			Clostridium sp., Blautia hansenii DSM20583 and Bacteroides dorei DSM17855		Zimmermann et al, Nature, 2019, 570, 462.
	Fluphenazine	Antipsychotic	N-Propionylation	Single unnamed	Multiple, including Pretovella copri DSM18205		Zimmermann et al, Nature, 2019, 570, 462.
	Iloperidone	Antipsychotic	Isoxazole Reduction	Multiple unidentified			Javdan et al, Cell, 2020, 181, 1661.
	Olanzapine	Antipsychotic			Multiple, including Bacteroides spp.		Zimmermann et al, Nature, 2019, 570, 462.
	Paliperidone	Antipsychotic	Isoxazole Reduction	Multiple unidentified	Multiple, including Clostridium spp.		Javdan et al, Cell, 2020, 181, 1661. Zimmermann et al, Nature, 2019, 570, 462.
	Pericyazine	Antipsychotic	O-Acetylation	Acetylpericyazine	Bacteroides spp.		Zimmermann et al, Nature, 2019, 570, 462.
	Pimozide	Antipsychotic			Anaerotruncus colihominis DSM17241		Zimmermann et al, Nature, 2019, 570, 462.
	Metitepine	Antipsychotic			Bacteroides uniformis ATCC8492		Zimmermann et al, Nature, 2019, 570, 462.
	Risperidone	Antipsychotic	Isoxazole Reduction	Multiple unidentified			Javdan et al, Cell, 2020, 181, 1661. Van de Steeg et al, Drug Metab Dispos, 2018, 46, 1596. Mannens et al, Drug Metab Dispos, 1993, 21, 1134.
	Sulpiride	Antipsychotic			Bacteroides fragilis HMW610		Zimmermann et al, Nature, 2019, 570, 462.
	Thiothixene	Antipsychotic			Clostridium sp. and Blautia hansenii DSM20583		Zimmermann et al, Nature, 2019, 570, 462.
	Ziprasidone Mesylate	Antipsychotic			Escherichia coli K12, Bacteroides vulgatus ATCC8482 and Alistipes indistinctus DSM 22520		Zimmermann et al, Nature, 2019, 570, 462.
	Dicyclomine	Antispasmodic			Multiple, including Bacteroides dorei DSM17855		Zimmermann et al, Nature, 2019, 570, 462.
	Oxybutynin Chloride	Antispasmodic			Multiple, including Bacteroides spp.		Zimmermann et al, Nature, 2019, 570, 462.
	Carbetapentane Citrate	Antitussuive			Multiple, including Bacteroides spp.		Zimmermann et al, Nature, 2019, 570, 462.
	Fenspiride	Antitussuive			Bacteroides spp.		Zimmermann et al, Nature, 2019, 570, 462.
	Noscapine	Antitussuive			Bacteroides dorei DSM17855, Bryantia formatexigens DSM14469 and Eubacterium biforme DSM3989		Zimmermann et al, Nature, 2019, 570, 462.
	BILR 355	Antiviral	Reduction	BILR 402			Li et al, Drug Metab Dispos, 2012, 40, 1130.
	Famciclovir	Antiviral	Ester Hydrolysis	Penciclovir	Multiple, including Bacteroides spp.		Javdan et al, Cell, 2020, 181, 1661. Zimmermann et al, Nature, 2019, 570, 462.
	Nevirapine	Antiviral			Clostridium sp. and Blautia hansenii DSM20583		Zimmermann et al, Nature, 2019, 570, 462.
	Ritonavir	Antiviral			Multiple, including Bacteroides spp.		Zimmermann et al, Nature, 2019, 570, 462.
	Sorivudine	Antiviral	Hydrolysis	Bromovinyluracil			Zimmermann et al, Science, 2019, 363, eaat9931. Nakayama et al. Pharacogenetics, 1997, 7, 35.
	Zidovudine	Antiviral	Degradation		Anaerococcus hydrogenalis DSM7454		Javdan et al, Cell, 2020, 181, 1661.
	Bromazepam	Anxiolytic	Hydrolysis	2-(2-amino-5-bromobenzoyl)pytidine			Fujii et al, Chem Pharm Bull, 1987, 35, 4338
	Chlormezanone	Anxiolytic			Multiple, including Alistipes indistinctus DSM22520		Zimmermann et al, Nature, 2019, 570, 462.
	Diazepam	Anxiolytic	Degradation				Fujii et al, Chem Pharm Bull, 1987, 35, 4338
	Nordazepam	Anxiolytic	Degradation				Fujii et al, Chem Pharm Bull, 1987, 35, 4338
	Megestrol Acetate	Appetite Stimulant	Degradation		Multiple, including Bacteroides spp.		Javdan et al, Cell, 2020, 181, 1661.
	Methylphenidate	Attention-Deficit/Hyperactivity Disorder			Multiple, including Bifidobacterium ruminatum		Zimmermann et al, Nature, 2019, 570, 462.
	Anagrelide	Blood Thinner			Multiple, including Bacteroides dorei DSM17855		Zimmermann et al, Nature, 2019, 570, 462.
	Prasugrel	Blood Thinner	Degradation				Javdan et al, Cell, 2020, 181, 1661.
	Warfarin	Blood Thinner			Bacteroides spp.		Zimmermann et al, Nature, 2019, 570, 462.
	Eltrombopag	Bone Marrow Stimulant	Hydrazone Reduction	SB-611855			Deng et al, Drug Metab Dispos, 2011, 39, 1747.
	Digitoxin	Chronic Heart Failure			Multiple, including Bacteroides spp.		Zimmermann et al, Nature, 2019, 570, 462.
	Levosimendan	Chronic Heart Failure	Hydrazone Reduction	OR-1855			Antila et al, Eur J Pharm Sci, 2004, 23, 213.
	Drospirenone	Contraceptive	Adduction		Multiple, including Bacteroides spp.		Zimmermann et al, Nature, 2019, 570, 462.
	Levonorgestrel	Contraceptive	Degradation		Multiple, including Bacteroides spp.		Javdan et al, Cell, 2020, 181, 1661.
	Norethindrone Acetate	Contraceptive	Deacetylation	Norethindrone	Multiple, including Bacteroides spp.		Zimmermann et al, Nature, 2019, 570, 462.
	Norgestimate	Contraceptive			Multiple, including Eubacterium biforme DSM3989		Zimmermann et al, Nature, 2019, 570, 462.
	Galantamine	Dementia			Bacteroides spp.		Zimmermann et al, Nature, 2019, 570, 462.
	Memantine	Dementia			Bifidobacterium ruminatum		Zimmermann et al, Nature, 2019, 570, 462.
	Nicergoline	Dementia			Bacteroides uniformis ATCC8492 and Clostridium difficile120		Zimmermann et al, Nature, 2019, 570, 462.
	Ethacrynic Acid	Edema	Reduction	Multiple unidentified			Javdan et al, Cell, 2020, 181, 1661.
	Sildenafil Citrate	Erection Dysfunction			Clostridium sp. and Blautia hansenii DSM20583		Zimmermann et al, Nature, 2019, 570, 462.
	Tadalafil	Erection Dysfunction			Bacteroides spp.		Zimmermann et al, Nature, 2019, 570, 462.
	Chenodiol	Gallstone Dissolutoin Agent	Degradation				Javdan et al, Cell, 2020, 181, 1661.
	Ursodiol	Gallstone Dissolutoin Agent	Degradation	Lithocholic acid			Javdan et al, Cell, 2020, 181, 1661. Fedorowski et al, Gastroenterology, 1979, 77, 1068.
	Omeprazole	Heartburn, Indigestion And Acid Reflux	Sulfoxide Reduction	Omeprazole sulfide	Multiple, including Bacteroides spp.		Watanabe et al, J Pharm Sci, 1995, 84, 516.
	Bromocriptine Mesylate	Hyperprolactinemia			Multiple, including Bacteroides spp.		Zimmermann et al, Nature, 2019, 570, 462.
	Pidotimod	Immunostimulant			Multiple, including Bacteroides spp.		Zimmermann et al, Nature, 2019, 570, 462.
	Methylprednisolone	Immunosuppressant	Reduction	Multiple unidentified			Javdan et al, Cell, 2020, 181, 1661.
	Mycophenolate Mofetil	Immunosuppressant	Ester Hydrolysis	Mycophenolic acid			Javdan et al, Cell, 2020, 181, 1661.
	Prednisolone	Immunosuppressant	Reduction	Multiple unidentified			Javdan et al, Cell, 2020, 181, 1661.
	Prednisone	Immunosuppressant	Reduction	Multiple unidentified			Javdan et al, Cell, 2020, 181, 1661.
	Eszopiclone	Insomnia			Clostridium sp.		Zimmermann et al, Nature, 2019, 570, 462.
	Ramelteon	Insomnia			Multiple, including Bacteroides spp.		Zimmermann et al, Nature, 2019, 570, 462.
	Zaleplon	Insomnia			Multiple, including Bacteroides spp.		Zimmermann et al, Nature, 2019, 570, 462.
	Bisacodyl	Laxative	Degradation		Multiple, including Bacteroides spp.		Javdan et al, Cell, 2020, 181, 1661.
	Sodium Picosulfate	Laxative	Desulfation	4,4'-Dihydroxydiphenyl-(2 pyridyl)-methane			Kim et al, Jpn J Pharmacol, 1992, 59, 1.
	Ergotamine Tartrate	Migraine			Bacteroides spp.		Zimmermann et al, Nature, 2019, 570, 462.
	Methysergide Maleate	Migraine			Dorea formicigenerans ATCC27755 and Victivallis vadensis ATCC BAA-548		Zimmermann et al, Nature, 2019, 570, 462.
	Rizatriptan Benzoate	Migraine			Bacteroides coprophilus DSM18228		Zimmermann et al, Nature, 2019, 570, 462.
	Sumatriptan Succinate	Migraine			Bacteroides spp.		Zimmermann et al, Nature, 2019, 570, 462.
	Camylofine	Muscle Relaxant					Zimmermann et al, Nature, 2019, 570, 462.
	Carisoprodol	Muscle Relaxant			Multiple, including Bacteroides spp.		Zimmermann et al, Nature, 2019, 570, 462.
	Cyclobenzaprine	Muscle Relaxant			Clostridium sp. and Blautia hansenii DSM20583		Zimmermann et al, Nature, 2019, 570, 462.
	Dantrolene	Muscle Relaxant	Nitro Reduction	Aminodantrolene			Javdan et al, Cell, 2020, 181, 1661. Kuroiwa et al, Yakugak Zasshi, 1985, 105, 770.
	Metaxalone	Muscle Relaxant			Bacteroides spp.		Zimmermann et al, Nature, 2019, 570, 462.
	Neostigmine Bromide	Muscle Relaxant			Multiple, including Bacteroides spp.		Zimmermann et al, Nature, 2019, 570, 462.
	Orphenadrine Citrate	Muscle Relaxant			Blautia hansenii DSM20583		Zimmermann et al, Nature, 2019, 570, 462.
	Naloxone	Opioid Antagonist			Multiple, including Bacteroides spp.		Zimmermann et al, Nature, 2019, 570, 462.
	Calcitonin	Paget's Disease	Proteolysis	Amino acids			Wilson & Nicholson, Transl Res, 2017, 179, 204.
	Amantadine	Parkinson's Disease			Multiple, including Bacteroides spp.		Zimmermann et al, Nature, 2019, 570, 462.
	Biperiden	Parkinson's Disease			Bacteroides vulgatus ATCC8482		Zimmermann et al, Nature, 2019, 570, 462.
	Ethopropazine	Parkinson's Disease			Multiple, including Bacteroides spp.		Zimmermann et al, Nature, 2019, 570, 462.
	Trihexyphenidyl	Parkinson's Disease			Multiple, including Bacteroides spp.		Zimmermann et al, Nature, 2019, 570, 462.
	Entacapone	Parkinson's Disease	Nitro Reduction and N-Acetylation	N-Acetylamine-entacapone	Multiple, including Bacteroides spp.		Javdan et al, Cell, 2020, 181, 1661.
	Tolcapone	Parkinson's Disease	Nitro Reduction and N-Acetylation	N-Acetylamino-tolcapone			Javdan et al, Cell, 2020, 181, 1661.
	Ergonovine Maleate	Postpartum Haemorrhage			Multiple, including Bacteroides spp. and Clostridium spp.		Zimmermann et al, Nature, 2019, 570, 462.
	Methoxsalen	Psoralens			Multiple, including Bacteroides spp.		Zimmermann et al, Nature, 2019, 570, 462.
	Misonidazole	Radiosensitiser	Nitro Reduction	1-(2-Aminoimidazol-1-yl)-3-methoxypropan-2-ol			Koch et al, Biochem Pharmacol, 1980, 29, 3281.
	Budesonide	Steroid			Multiple, including Bacteroides spp.		Zimmermann et al, Nature, 2019, 570, 462.
	Cyproterone Acetate	Steroid			Multiple, including Bacteroides spp.		Zimmermann et al, Nature, 2019, 570, 462.
	Danazol	Steroid			Multiple, including Bacteroides spp.		Zimmermann et al, Nature, 2019, 570, 462.
	Estradiol	Steroid	Degradation				Javdan et al, Cell, 2020, 181, 1661.
	Finasteride	Steroid			Multiple, including Bacteroides spp. and Akkermansia muciniphila ATCC BAA-835		Zimmermann et al, Nature, 2019, 570, 462.
	Mifepristone	Steroid			Multiple, including Bacteroides spp.		Zimmermann et al, Nature, 2019, 570, 462.
	Progesterone	Steroid	Reduction	Multiple unidentified			Javdan et al, Cell, 2020, 181, 1661.
	Azetirelin	Thyrotropin	Degradation				Sasaki et al, Pharm Res, 1997, 14, 1004.
	Cimetidine	Ulcer			Bacteroides spp.		Zimmermann et al, Nature, 2019, 570, 462.
	Ethoxzolamide	Ulcer			Eubacterium rectale ATCC33656		Zimmermann et al, Nature, 2019, 570, 462.
	Irsogladine Maleate	Ulcer			Bifidobacterium ruminatum		Zimmermann et al, Nature, 2019, 570, 462.
	Misoprostol	Ulcer	Ester Hydrolysis	Misoprostol acid			Javdan et al, Cell, 2020, 181, 1661.
	Rebamipide	Ulcer			Bacteroides spp.		Zimmermann et al, Nature, 2019, 570, 462.
	Tenatoprazole	Ulcer			Multiple, including Bacteroides spp.		Zimmermann et al, Nature, 2019, 570, 462.
	Allopurinol	Uricosuric	Degradation				Javdan et al, Cell, 2020, 181, 1661.
	Benzbromarone	Uricosuric			Bifidobacterium breve DSM20213		Zimmermann et al, Nature, 2019, 570, 462.
	Febuxostat	Uricosuric			Multiple, including Bacteroides spp.		Zimmermann et al, Nature, 2019, 570, 462.
	Probenecid	Uricosuric	Degradation				Javdan et al, Cell, 2020, 181, 1661.
	Sulfinpyrazone	Uricosuric	Sulfoxide Reduction	Sulfinpyrazone sulfide			Javdan et al, Cell, 2020, 181, 1661.
	Nafronyl Oxalate	Vasodilator			Multiple, including Bacteroides spp.		Zimmermann et al, Nature, 2019, 570, 462.
